# Supplementary material for: Remote Monitoring and Virtual Appointments for the Assessment and Management of Depression via the Co-HIVE Model of Care: A Qualitative Descriptive Study of Patient Experiences
Source: Healthcare (Basel). 2024 Oct 18;12(20):2084. doi: 10.3390/healthcare12202084 (PMC11508023; doi:10.3390/healthcare12202084)
Supplement: Supplementary file 1 [file healthcare-12-02084-s001.zip]

Archive with 1 entries (1 files):
- healthcare-3169870-supplementary.pdf
